# Supplementary material for: Diagnostic and Prognostic Roles of Blood-Based Immune Biomarkers in Non-Small Cell Lung Cancer: An Umbrella Review of Systematic Reviews and Meta-Analyses
Source: Life (Basel). 2026 Jul 7;16(7):1130. doi: 10.3390/life16071130 (PMC13412772; doi:10.3390/life16071130)
Supplement: Supplementary file 1 [file life-16-01130-s001.zip]

Archive with 2 entries (2 files):
- Zhaoa_Ling_Li_Kam_manuscript final_July_6.pdf
- Zhao_Ling_Li_Kam_Supplementary Table 1_final_May_27.pdf
